# Supplementary material for: Opposite differential risks for autism and schizophrenia based on maternal age, paternal age, and parental age differences
Source: Evol Med Public Health. 2016 Aug 16;2016(1):286–98. doi: 10.1093/emph/eow023 (PMC5026125; doi:10.1093/emph/eow023)
Supplement: Supplementary Data [file eow023_Supp.zip]

Archive with 3 entries (2 files):
- eow023-suppl_data/
- eow023-suppl_data/Supplementary_Tables_S1-S15.pdf
- eow023-suppl_data/Supplementary_Methods_Results.pdf
